# Supplementary material for: Extensive Summary of the Important Roles of Indole Propionic Acid, a Gut Microbial Metabolite in Host Health and Disease
Source: Nutrients. 2022 Dec 28;15(1):151. doi: 10.3390/nu15010151 (PMC9824871; doi:10.3390/nu15010151)
Supplement: Supplementary file 1 [file nutrients-15-00151-s001.zip]

Archive with 1 entries (1 files):
- nutrients-2107264-Table S1.pdf
